# Supplementary material for: Ecklonia stolonifera Okamura Extract Suppresses Myocardial Infarction-Induced Left Ventricular Systolic Dysfunction by Inhibiting p300-HAT Activity
Source: Nutrients. 2022 Jan 28;14(3):580. doi: 10.3390/nu14030580 (PMC8838613; doi:10.3390/nu14030580)
Supplement: Supplementary file 1 [file nutrients-14-00580-s001.zip]

Archive with 1 entries (1 files):
- nutrients-1541795-supplementary.pdf
